# Supplementary material for: Small Interfering RNA against Transcription Factor STAT6 Leads to Increased Cholesterol Synthesis in Lung Cancer Cell Lines
Source: PLoS One. 2011 Dec 5;6(12):e28509. doi: 10.1371/journal.pone.0028509 (PMC3230611; doi:10.1371/journal.pone.0028509)
Supplement: Table S1 — 5′-3′ Primer sequences used for Real-time PCR (FP- Forward Primer, RP-Reverse Primer). (XLS) [file pone.0028509.s003.xls]

## Sheet: Sheet1
Supplementary Table S1: 5’-3’ Primer sequences used for Real-time PCR (FP- Forward Primer, RP-Reverse Primer)
Gene	Primer Sequence
18s FP	GTAACCCGTTGAACCCCATT
18s RP	CCATCCAATCGGTAGTAGCG
ATF5 FP	AGTCAGGGCGGGCTTTG
ATF5 RP	CCTTAGCGTAGTGTCCCAAGGT
BCL2L1 FP	GGAACAATGCAGCAGCCGAG
BCL2L1 RP	GTAGAGTGGATGGTCAGTGT
CYP27B1 FP	TGGCCCAGATCCTAACACATTT
CYP27B1 RP	GTCCGGGTCTTGGGTCTAACT
HMGCR FP	TCGGTGGCCTCTAGTGAGAT
HMGCR RP	TGTCCCCACTATGACTTCCC
HMGCS1 FP	TCCCACTCCAAATGATGACA
HMGCS1 RP	CTTCAGGTTCTGCTGCTGTG
IDI1 FP	GCATCGAGCTTTTAGTGTCTTCT
IDI1 RP	GGCTGGATTGCTTAATGGATGA
NUAK2 FP	GATGCACATACGGAGGGAGAT
NUAK2 RP	GCTGGCATACTCCATGACGAT
STAT6 FP	CCTCGTCACCAGTTGCTT
STAT6 RP	TCCAGTGCTTTCTGCTCC
TRIB3 FP	AAGCGGTTGGAGTTGGATGAC
TRIB3 RP	CACGATCTGGAGCAGTAGGT
