# Supplementary material for: Small Interfering RNA against Transcription Factor STAT6 Leads to Increased Cholesterol Synthesis in Lung Cancer Cell Lines
Source: PLoS One. 2011 Dec 5;6(12):e28509. doi: 10.1371/journal.pone.0028509 (PMC3230611; doi:10.1371/journal.pone.0028509)
Supplement: Table S2 — The list of 273 differentially expressed genes after transfection of STAT6 specific siRNA in NCI-H460 cells. (XLS) [file pone.0028509.s004.xls]

## Sheet: Sheet1
Supplementary Table S2: The list of 273 differentially expressed genes after transfection of STAT6 specific siRNA in NCI-H460 cells
Gene	Definition	Fold Change
AARS	alanyl-tRNA synthetase (AARS), mRNA.	0.548189
ABCA1	ATP-binding cassette, sub-family A (ABC1), member 1 (ABCA1), mRNA.	2.33265
ABCA3	ATP-binding cassette, sub-family A (ABC1), member 3 (ABCA3), mRNA.	1.82726
ABHD4	abhydrolase domain containing 4 (ABHD4), mRNA.	0.566344
ADAM17	ADAM metallopeptidase domain 17 (tumor necrosis factor, alpha, converting enzyme) (ADAM17), mRNA.	0.5485
ADAMTS1	ADAM metallopeptidase with thrombospondin type 1 motif, 1 (ADAMTS1), mRNA.	2.29265
ADM2	adrenomedullin 2 (ADM2), mRNA.	0.456609
AKNA	AT-hook transcription factor (AKNA), mRNA.	0.250775
ALDH3B1	aldehyde dehydrogenase 3 family, member B1 (ALDH3B1), transcript variant 2, mRNA.	0.152924
ALKBH3	alkB, alkylation repair homolog 3 (E. coli) (ALKBH3), mRNA.	0.626103
ANKRD46	ankyrin repeat domain 46 (ANKRD46), mRNA.	1.81075
ARFRP1	ADP-ribosylation factor related protein 1 (ARFRP1), mRNA.	0.351738
ARHGEF2	rho/rac guanine nucleotide exchange factor (GEF) 2 (ARHGEF2), mRNA.	0.597865
ARPC5L	actin related protein 2/3 complex, subunit 5-like (ARPC5L), mRNA.	0.669513
ASNS	asparagine synthetase (ASNS), transcript variant 1, mRNA.	0.263665
ATF5	activating transcription factor 5 (ATF5), mRNA.	0.304774
ATP7A	ATPase, Cu++ transporting, alpha polypeptide (Menkes syndrome) (ATP7A), mRNA.	2.56201
ATP8B4	ATPase, Class I, type 8B, member 4 (ATP8B4), mRNA.	2.14961
BCL2L1	BCL2-like 1 (BCL2L1), nuclear gene encoding mitochondrial protein, transcript variant 1, mRNA.	0.472568
BCORL1	BCL6 co-repressor-like 1 (BCORL1), mRNA.	2.17901
BTN3A2	butyrophilin, subfamily 3, member A2 (BTN3A2), mRNA.	1.99903
BXDC1	brix domain containing 1 (BXDC1), mRNA.	0.539748
C10orf32	chromosome 10 open reading frame 32 (C10orf32), mRNA.	0.596108
C10orf35	chromosome 10 open reading frame 35 (C10orf35), mRNA.	0.575598
C10orf56	chromosome 10 open reading frame 56 (C10orf56), mRNA.	1.96864
C10orf83	chromosome 10 open reading frame 83 (C10orf83), mRNA.	0.570444
C14orf132	chromosome 14 open reading frame 132 (C14orf132), mRNA.	4.19048
C14orf4	chromosome 14 open reading frame 4 (C14orf4), mRNA.	0.494478
C14orf78	PREDICTED: chromosome 14 open reading frame 78, transcript variant 1 (C14orf78), mRNA.	2.15746
C16orf28	chromosome 16 open reading frame 28 (C16orf28), mRNA.	0.574565
C17orf49	chromosome 17 open reading frame 49 (C17orf49), mRNA.	0.627783
C17orf59	chromosome 17 open reading frame 59 (C17orf59), mRNA.	3.08426
C18orf14	coiled-coil domain containing 102B (CCDC102B), mRNA.	2.5236
C19orf28	chromosome 19 open reading frame 28 (C19orf28), mRNA.	0.14117
C19orf48	chromosome 19 open reading frame 48 (C19orf48), mRNA.	0.328089
C1orf155	centromere protein L (CENPL), mRNA.	0.443475
C1orf163	chromosome 1 open reading frame 163 (C1orf163), mRNA.	0.565068
C1orf19	chromosome 1 open reading frame 19 (C1orf19), mRNA.	0.58642
C1orf24	chromosome 1 open reading frame 24 (C1orf24), transcript variant 2, mRNA.	0.337992
C20orf46	chromosome 20 open reading frame 46 (C20orf46), mRNA.	2.32194
C22orf5	transmembrane protein 184B (TMEM184B), mRNA.	1.94867
C2orf24	chromosome 2 open reading frame 24 (C2orf24), mRNA.	0.558617
C5orf5	chromosome 5 open reading frame 5 (C5orf5), mRNA.	0.614793
C6orf48	chromosome 6 open reading frame 48 (C6orf48), transcript variant 1, mRNA.	0.39376
C8orf36	non-SMC element 2, MMS21 homolog (S. cerevisiae) (NSMCE2), mRNA.	2.00226
C8orf40	chromosome 8 open reading frame 40 (C8orf40), mRNA.	0.641005
C9orf103	chromosome 9 open reading frame 103 (C9orf103), mRNA.	0.458824
C9orf91	chromosome 9 open reading frame 91 (C9orf91), mRNA.	0.498638
CA9	carbonic anhydrase IX (CA9), mRNA.	2.76401
CACNB3	calcium channel, voltage-dependent, beta 3 subunit (CACNB3), mRNA.	1.96593
CBS	cystathionine-beta-synthase (CBS), mRNA.	0.416546
CCNY	cyclin Y (CCNY), transcript variant 1, mRNA.	0.57231
CDC42EP1	CDC42 effector protein (Rho GTPase binding) 1 (CDC42EP1), transcript variant 2, mRNA.	0.314239
CDC42EP2	CDC42 effector protein (Rho GTPase binding) 2 (CDC42EP2), mRNA.	0.505957
CEBPA	CCAAT/enhancer binding protein (C/EBP), alpha (CEBPA), mRNA.	0.439791
CEBPG	CCAAT/enhancer binding protein (C/EBP), gamma (CEBPG), mRNA.	0.447573
CEI	chromosome 5 open reading frame 38 (C5orf38), mRNA.	0.315612
CHAC1	ChaC, cation transport regulator homolog 1 (E. coli) (CHAC1), mRNA.	0.278195
CHCHD4	coiled-coil-helix-coiled-coil-helix domain containing 4 (CHCHD4), mRNA.	0.649519
CHIC2	cysteine-rich hydrophobic domain 2 (CHIC2), mRNA.	0.65327
CIRH1A	cirrhosis, autosomal recessive 1A (cirhin) (CIRH1A), mRNA.	0.658077
CKS1B	CDC28 protein kinase regulatory subunit 1B (CKS1B), mRNA.	0.603114
CNFN	cornifelin (CNFN), mRNA.	1.95597
CPA4	carboxypeptidase A4 (CPA4), mRNA.	5.16185
CSF2RA	colony stimulating factor 2 receptor, alpha, low-affinity (granulocyte-macrophage) (CSF2RA), transcript variant 6, mRNA.	0.325774
CXorf26	chromosome X open reading frame 26 (CXorf26), mRNA.	0.643024
CYP27B1	cytochrome P450, family 27, subfamily B, polypeptide 1 (CYP27B1), nuclear gene encoding mitochondrial protein, mRNA.	2.22237
CYP4F11	cytochrome P450, family 4, subfamily F, polypeptide 11 (CYP4F11), mRNA.	0.642536
DCBLD2	discoidin, CUB and LCCL domain containing 2 (DCBLD2), mRNA.	1.74152
DCPS	decapping enzyme, scavenger (DCPS), mRNA.	0.605277
DDX55	DEAD (Asp-Glu-Ala-Asp) box polypeptide 55 (DDX55), mRNA.	0.661128
DHRS4	dehydrogenase/reductase (SDR family) member 4 (DHRS4), mRNA.	0.524801
DHRS4L2	dehydrogenase/reductase (SDR family) member 4 like 2 (DHRS4L2), mRNA.	0.619886
DJ122O8.2	hypothetical protein dJ122O8.2 (DJ122O8.2), mRNA.	0.658884
DNAJC11	DnaJ (Hsp40) homolog, subfamily C, member 11 (DNAJC11), mRNA.	0.388507
DNAJC19	DnaJ (Hsp40) homolog, subfamily C, member 19 (DNAJC19), mRNA.	0.498639
DNHD1	dynein heavy chain domain 1 (DNHD1), mRNA.	2.60342
DUS3L	dihydrouridine synthase 3-like (S. cerevisiae) (DUS3L), mRNA.	0.476593
ECHDC2	enoyl Coenzyme A hydratase domain containing 2 (ECHDC2), mRNA.	0.546758
EGFLAM	EGF-like, fibronectin type III and laminin G domains (EGFLAM), transcript variant 3, mRNA.	0.55736
EID3	EP300 interacting inhibitor of differentiation 3 (EID3), mRNA.	0.5629
EIF4EBP1	eukaryotic translation initiation factor 4E binding protein 1 (EIF4EBP1), mRNA.	0.283619
ELL3	elongation factor RNA polymerase II-like 3 (ELL3), mRNA.	2.24102
EPHA2	EPH receptor A2 (EPHA2), mRNA.	0.525554
EPHX1	epoxide hydrolase 1, microsomal (xenobiotic) (EPHX1), mRNA.	0.649206
ESM1	endothelial cell-specific molecule 1 (ESM1), mRNA.	2.64964
ETV4	ets variant gene 4 (E1A enhancer binding protein, E1AF) (ETV4), mRNA.	0.593348
EXOSC2	exosome component 2 (EXOSC2), mRNA.	0.539494
FAM24B	family with sequence similarity 24, member B (FAM24B), mRNA.	0.529402
FBXW4	F-box and WD repeat domain containing 4 (FBXW4), mRNA.	0.61326
FGFR3	fibroblast growth factor receptor 3 (achondroplasia, thanatophoric dwarfism) (FGFR3), transcript variant 1, mRNA.	2.46053
FLJ14166	hypothetical protein FLJ14166 (FLJ14166), mRNA.	0.540796
FLJ22222	hypothetical protein FLJ22222 (FLJ22222), transcript variant 2, mRNA.	0.396349
FLJ25801	hypothetical protein FLJ25801 (FLJ25801), mRNA.	0.625575
FLJ30596	chromosome 5 open reading frame 33 (C5orf33), mRNA.	0.544143
FSCN1	fascin homolog 1, actin-bundling protein (Strongylocentrotus purpuratus) (FSCN1), mRNA.	1.87787
GLS	glutaminase (GLS), mRNA.	3.54889
GPATCH4	G patch domain containing 4 (GPATCH4), transcript variant 2, mRNA.	0.408186
GPR137B	G protein-coupled receptor 137B (GPR137B), mRNA.	2.29355
GTF2H3	general transcription factor IIH, polypeptide 3, 34kDa (GTF2H3), mRNA.	0.475202
GUSBL2	glucuronidase, beta-like 2 (GUSBL2), transcript variant 3, mRNA.	0.504694
H2BFS	H2B histone family, member S (H2BFS), mRNA.	0.644418
HAX1	HCLS1 associated protein X-1 (HAX1), transcript variant 1, mRNA.	0.383294
HIST1H4C	histone cluster 1, H4c (HIST1H4C), mRNA.	0.555762
HMGCR	3-hydroxy-3-methylglutaryl-Coenzyme A reductase (HMGCR), mRNA.	1.82462
HMGCS1	3-hydroxy-3-methylglutaryl-Coenzyme A synthase 1 (soluble) (HMGCS1), mRNA.	2.40539
HS.126245		1.93637
HS.13262		0.374708
HS.25892		0.398842
HS.355933		0.442995
HS.4290		2.03533
HS.435284		2.14857
HS.528873		0.413166
HS.547277		1.8366
HS.555252		0.51973
HS.557245		2.78524
HS.568690		3.33784
HSPA1A	heat shock 70kDa protein 1A (HSPA1A), mRNA.	2.65982
HSPA2	heat shock 70kDa protein 2 (HSPA2), mRNA.	3.96907
HSPA8	heat shock 70kDa protein 8 (HSPA8), transcript variant 1, mRNA.	1.95223
HSPB3	heat shock 27kDa protein 3 (HSPB3), mRNA.	2.50813
IDI1	isopentenyl-diphosphate delta isomerase 1 (IDI1), mRNA.	2.4606
IFI27	interferon, alpha-inducible protein 27 (IFI27), mRNA.	2.90663
IFRD2	interferon-related developmental regulator 2 (IFRD2), mRNA.	0.428997
IGF1R	insulin-like growth factor 1 receptor (IGF1R), mRNA.	2.72578
IGSF4	cell adhesion molecule 1 (CADM1), mRNA.	3.46394
IMMP1L	IMP1 inner mitochondrial membrane peptidase-like (S. cerevisiae) (IMMP1L), mRNA.	0.524114
INSIG1	insulin induced gene 1 (INSIG1), transcript variant 1, mRNA.	1.018
ISG15	ISG15 ubiquitin-like modifier (ISG15), mRNA.	2.04415
JTV1	JTV1 gene (JTV1), mRNA.	0.602098
KIAA0690	ribosomal RNA processing 12 homolog (S. cerevisiae) (RRP12), mRNA.	0.602596
KIAA0895	KIAA0895 protein (KIAA0895), mRNA.	2.17772
LHFPL2	lipoma HMGIC fusion partner-like 2 (LHFPL2), mRNA.	1.82088
LIAS	lipoic acid synthetase (LIAS), nuclear gene encoding mitochondrial protein, transcript variant 2, mRNA.	0.568553
LMO4	LIM domain only 4 (LMO4), mRNA.	0.524329
LMTK3	PREDICTED: lemur tyrosine kinase 3 (LMTK3), mRNA.	2.24215
LOC126295	zinc finger protein 57 (ZNF57), mRNA.	3.52533
LOC150223	hypothetical protein LOC150223 (LOC150223), transcript variant 2, mRNA.	0.187851
LOC201164	similar to CG12314 gene product (LOC201164), mRNA.	0.447738
LOC285216	PREDICTED: hypothetical protein LOC285216 (LOC285216), mRNA.	0.551144
LOC285513	hypothetical protein LOC285513 (LOC285513), mRNA.	2.79613
LOC550112	PREDICTED: hypothetical LOC550112, transcript variant 8 (LOC550112), misc RNA.	0.488095
LOC643720	PREDICTED: similar to Protein C21orf109 (LOC643720), mRNA.	0.546772
LOC643813	PREDICTED: hypothetical protein LOC643813 (LOC643813), mRNA.	0.420703
LOC644422	PREDICTED: similar to arginine/serine-rich splicing factor 6, transcript variant 1 (LOC644422), mRNA.	0.172462
LOC645304	PREDICTED: similar to Heat shock protein HSP 90-alpha (HSP 86), transcript variant 1 (LOC645304), mRNA.	2.39244
LOC645937	PREDICTED: similar to zinc finger protein 598 (LOC645937), mRNA.	0.618013
LOC646197	PREDICTED: similar to Heat shock protein HSP 90-beta (HSP 84) (Tumor-specific transplantation 84 kDa antigen) (TSTA) (LOC646197), mRNA.	2.18724
LOC647048	PREDICTED: similar to hypothetical gene LOC283846 (LOC647048), mRNA.	0.632496
LOC648581	PREDICTED: similar to alveolar soft part sarcoma chromosome region, candidate 1 (LOC648581), mRNA.	0.387466
LOC649169	PREDICTED: similar to WD-repeat protein 74 (NOP seven-associated protein 1), transcript variant 1 (LOC649169), mRNA.	0.422883
LOC650155	PREDICTED: similar to centaurin, gamma-like family, member 1 (LOC650155), mRNA.	0.361947
LOC652773	PREDICTED: similar to Shwachman-Bodian-Diamond syndrome (predicted) (LOC652773), mRNA.	0.563222
LOC653103	PREDICTED: similar to Ankyrin repeat domain protein 11 (Ankyrin repeat-containing cofactor 1) (LOC653103), mRNA.	0.644454
LOC653198	PREDICTED: similar to phosphodiesterase 4D, cAMP specific (LOC653198), mRNA.	0.431218
LOC653705	PREDICTED: similar to chromosome 18 open reading frame 43 (LOC653705), mRNA.	0.557361
LOC90120	PREDICTED: hypothetical gene supported by AK023162, transcript variant 4 (LOC90120), mRNA.	0.586951
LPL	lipoprotein lipase (LPL), mRNA.	1.94956
LRFN4	leucine rich repeat and fibronectin type III domain containing 4 (LRFN4), mRNA.	0.57071
LRP16	MACRO domain containing 1 (MACROD1), mRNA.	0.539669
LSM10	LSM10, U7 small nuclear RNA associated (LSM10), mRNA.	0.624022
MAGOH	mago-nashi homolog, proliferation-associated (Drosophila) (MAGOH), mRNA.	0.543593
MAP3K8	mitogen-activated protein kinase kinase kinase 8 (MAP3K8), mRNA.	3.00359
MARS	methionyl-tRNA synthetase (MARS), mRNA.	0.422489
MDP-1	magnesium-dependent phosphatase 1 (MDP-1), mRNA.	0.631733
MDS028	integrin alpha FG-GAP repeat containing 2 (ITFG2), mRNA.	0.517388
MGC20255	coiled-coil domain containing 97 (CCDC97), mRNA.	0.564769
MGC42630	hypothetical protein MGC42630 (MGC42630), mRNA.	0.559389
MLLT6	myeloid/lymphoid or mixed-lineage leukemia (trithorax homolog, Drosophila); translocated to, 6 (MLLT6), mRNA.	0.644533
MMD	monocyte to macrophage differentiation-associated (MMD), mRNA.	2.06318
MRPL47	mitochondrial ribosomal protein L47 (MRPL47), nuclear gene encoding mitochondrial protein, transcript variant 2, mRNA.	0.570618
MT1G	metallothionein 1G (MT1G), mRNA.	1.95269
MTG1	mitochondrial GTPase 1 homolog (S. cerevisiae) (MTG1), mRNA.	0.433695
MTHFD2	methylenetetrahydrofolate dehydrogenase (NADP+ dependent) 2, methenyltetrahydrofolate cyclohydrolase (MTHFD2), nuclear gene encoding mitochondrial protein, mRNA.	0.550113
MTM1	myotubularin 1 (MTM1), mRNA.	1.91205
MYBBP1A	MYB binding protein (P160) 1a (MYBBP1A), mRNA.	0.538462
NAP1L3	nucleosome assembly protein 1-like 3 (NAP1L3), mRNA.	2.89868
NEFL	neurofilament, light polypeptide 68kDa (NEFL), mRNA.	2.221
NES	nestin (NES), mRNA.	2.59907
NGRN	neugrin, neurite outgrowth associated (NGRN), transcript variant 1, mRNA.	0.324982
NNMT	nicotinamide N-methyltransferase (NNMT), mRNA.	0.610124
NUAK2	NUAK family, SNF1-like kinase, 2 (NUAK2), mRNA.	0.327181
OSR1	odd-skipped related 1 (Drosophila) (OSR1), mRNA.	0.636938
PABPN1	poly(A) binding protein, nuclear 1 (PABPN1), mRNA.	0.549715
PCK2	phosphoenolpyruvate carboxykinase 2 (mitochondrial) (PCK2), nuclear gene encoding mitochondrial protein, transcript variant 1, mRNA.	0.144903
PCOLCE	procollagen C-endopeptidase enhancer (PCOLCE), mRNA.	2.96939
PES1	pescadillo homolog 1, containing BRCT domain (zebrafish) (PES1), mRNA.	0.428105
PHGDH	phosphoglycerate dehydrogenase (PHGDH), mRNA.	0.522343
PIGO	phosphatidylinositol glycan anchor biosynthesis, class O (PIGO), transcript variant 2, mRNA.	0.409449
PIM2	pim-2 oncogene (PIM2), mRNA.	1.78284
PKD1	polycystic kidney disease 1 (autosomal dominant) (PKD1), transcript variant 1, mRNA.	0.294815
PLCG2	phospholipase C, gamma 2 (phosphatidylinositol-specific) (PLCG2), mRNA.	1.83401
POLR3C	polymerase (RNA) III (DNA directed) polypeptide C (62kD) (POLR3C), mRNA.	0.61507
PPAN	peter pan homolog (Drosophila) (PPAN), mRNA.	0.58886
PRSS15	lon peptidase 1, mitochondrial (LONP1), nuclear gene encoding mitochondrial protein, mRNA.	0.506067
PSPH	phosphoserine phosphatase (PSPH), mRNA.	0.262554
PTCD2	pentatricopeptide repeat domain 2 (PTCD2), mRNA.	0.541435
PTGER2	prostaglandin E receptor 2 (subtype EP2), 53kDa (PTGER2), mRNA.	2.6
PUS1	pseudouridylate synthase 1 (PUS1), transcript variant 2, mRNA.	0.537926
PYCR2	pyrroline-5-carboxylate reductase family, member 2 (PYCR2), mRNA.	0.433242
RAB26	RAB26, member RAS oncogene family (RAB26), mRNA.	2.21553
RAGE	renal tumor antigen (RAGE), mRNA.	0.629848
RB1	retinoblastoma 1 (including osteosarcoma) (RB1), mRNA.	1.88262
RCL1	RNA terminal phosphate cyclase-like 1 (RCL1), mRNA.	0.532658
RECK	reversion-inducing-cysteine-rich protein with kazal motifs (RECK), mRNA.	2.08705
RN7SK	RNA, 7SK, nuclear (RN7SK) on chromosome 6.	1.56517
RNASEH1	ribonuclease H1 (RNASEH1), mRNA.	0.657228
RNF187	PREDICTED: ring finger protein 187 (RNF187), mRNA.	0.357921
RNU64	small nucleolar RNA, H/ACA box 64 (SNORA64) on chromosome 16.	0.292057
RNU70	small nucleolar RNA, H/ACA box 70 (SNORA70) on chromosome X.	0.561117
RNUT1	RNA, U transporter 1 (RNUT1), mRNA.	0.613119
RRAGD	Ras-related GTP binding D (RRAGD), mRNA.	1.92063
SARS	seryl-tRNA synthetase (SARS), mRNA.	0.606134
SDCCAG10	serologically defined colon cancer antigen 10 (SDCCAG10), mRNA.	0.666182
SEC24A	SEC24 related gene family, member A (S. cerevisiae) (SEC24A), mRNA.	2.37242
SERPINB2	serpin peptidase inhibitor, clade B (ovalbumin), member 2 (SERPINB2), mRNA.	2.09772
SERPINB8	serpin peptidase inhibitor, clade B (ovalbumin), member 8 (SERPINB8), transcript variant 1, mRNA.	0.623209
SESN2	sestrin 2 (SESN2), mRNA.	0.361806
SF1	splicing factor 1 (SF1), transcript variant 4, mRNA.	0.154341
SGPL1	sphingosine-1-phosphate lyase 1 (SGPL1), mRNA.	0.557605
SH2B1	SH2B adaptor protein 1 (SH2B1), mRNA.	0.315905
SIPA1L3	signal-induced proliferation-associated 1 like 3 (SIPA1L3), mRNA.	0.340712
SLC1A5	solute carrier family 1 (neutral amino acid transporter), member 5 (SLC1A5), mRNA.	0.534693
SLC31A1	solute carrier family 31 (copper transporters), member 1 (SLC31A1), mRNA.	0.6038
SLC38A1	solute carrier family 38, member 1 (SLC38A1), mRNA.	0.27662
SLC3A2	solute carrier family 3 (activators of dibasic and neutral amino acid transport), member 2 (SLC3A2), transcript variant 1, mRNA.	0.190611
SLC4A2	solute carrier family 4, anion exchanger, member 2 (erythrocyte membrane protein band 3-like 1) (SLC4A2), mRNA.	0.603893
SLC7A1	solute carrier family 7 (cationic amino acid transporter, y+ system), member 1 (SLC7A1), mRNA.	0.553353
SLC7A11	solute carrier family 7, (cationic amino acid transporter, y+ system) member 11 (SLC7A11), mRNA.	0.58697
SLC7A5	solute carrier family 7 (cationic amino acid transporter, y+ system), member 5 (SLC7A5), mRNA.	0.524341
SLC9A8	solute carrier family 9 (sodium/hydrogen exchanger), member 8 (SLC9A8), mRNA.	0.449455
SNRPA	small nuclear ribonucleoprotein polypeptide A (SNRPA), mRNA.	0.648335
SNUPN	snurportin 1 (SNUPN), transcript variant 2, mRNA.	0.619963
SOX8	SRY (sex determining region Y)-box 8 (SOX8), mRNA.	2.27421
STAT6	signal transducer and activator of transcription 6, interleukin-4 induced (STAT6), mRNA.	0.591823
STS-1	Cbl-interacting protein Sts-1 (STS-1), mRNA.	2.03504
STXBP6	syntaxin binding protein 6 (amisyn) (STXBP6), mRNA.	0.564492
TAF9	TAF9 RNA polymerase II, TATA box binding protein (TBP)-associated factor, 32kDa (TAF9), transcript variant 2, mRNA.	0.590845
TATDN3	TatD DNase domain containing 3 (TATDN3), transcript variant 1, mRNA.	0.612756
TCEA1	transcription elongation factor A (SII), 1 (TCEA1), transcript variant 1, mRNA.	0.421043
TCEAL3	transcription elongation factor A (SII)-like 3 (TCEAL3), transcript variant 1, mRNA.	1.80628
TIMM44	translocase of inner mitochondrial membrane 44 homolog (yeast) (TIMM44), mRNA.	0.484748
TMEM185B	transmembrane protein 185B (TMEM185B) on chromosome 2.	0.61786
TMEM79	transmembrane protein 79 (TMEM79), mRNA.	0.489402
TNFRSF10A	tumor necrosis factor receptor superfamily, member 10a (TNFRSF10A), mRNA.	0.559357
TP53INP1	tumor protein p53 inducible nuclear protein 1 (TP53INP1), mRNA.	1.95969
TPST1	tyrosylprotein sulfotransferase 1 (TPST1), mRNA.	1.91085
TRAFD1	TRAF-type zinc finger domain containing 1 (TRAFD1), mRNA.	1.77204
TRIB3	tribbles homolog 3 (Drosophila) (TRIB3), mRNA.	0.329195
TRIM61	tripartite motif-containing 61 (TRIM61), mRNA.	0.509884
TSTA3	tissue specific transplantation antigen P35B (TSTA3), mRNA.	0.484701
TTC5	tetratricopeptide repeat domain 5 (TTC5), mRNA.	0.644554
TUBA1	tubulin, alpha 4a (TUBA4A), mRNA.	2.07854
TUBB2B	tubulin, beta 2B (TUBB2B), mRNA.	2.19026
TUBB4	tubulin, beta 4 (TUBB4), mRNA.	1.84716
TUBB4Q	tubulin, beta polypeptide 4, member Q (TUBB4Q), mRNA.	1.76297
UBE2E1	ubiquitin-conjugating enzyme E2E 1 (UBC4/5 homolog, yeast) (UBE2E1), transcript variant 1, mRNA.	0.53116
VPS37C	vacuolar protein sorting 37 homolog C (S. cerevisiae) (VPS37C), mRNA.	0.639381
WBSCR20B	Williams-Beuren Syndrome critical region protein 20 copy B (WBSCR20B), mRNA.	0.248937
WBSCR27	Williams Beuren syndrome chromosome region 27 (WBSCR27), mRNA.	0.484383
WDR25	WD repeat domain 25 (WDR25), mRNA.	0.630083
WDR73	WD repeat domain 73 (WDR73), mRNA.	0.55162
WDR74	WD repeat domain 74 (WDR74), mRNA.	0.48812
WIPI1	WD repeat domain, phosphoinositide interacting 1 (WIPI1), mRNA.	1.96138
WISP2	WNT1 inducible signaling pathway protein 2 (WISP2), mRNA.	1.87125
YARS	tyrosyl-tRNA synthetase (YARS), mRNA.	0.520808
ZBTB17	zinc finger and BTB domain containing 17 (ZBTB17), mRNA.	0.520714
ZNF239	zinc finger protein 239 (ZNF239), mRNA.	0.53211
ZNF286	zinc finger protein 286A (ZNF286A), mRNA.	0.437681
ZNF319	zinc finger protein 319 (ZNF319), mRNA.	0.62209
ZNF385	zinc finger protein 385 (ZNF385), mRNA.	2.13251
ZNF447	zinc finger and SCAN domain containing 18 (ZSCAN18), mRNA.	0.649031
ZNRD1	zinc ribbon domain containing 1 (ZNRD1), transcript variant b, mRNA.	0.549371
