# Supplementary material for: Small Interfering RNA against Transcription Factor STAT6 Leads to Increased Cholesterol Synthesis in Lung Cancer Cell Lines
Source: PLoS One. 2011 Dec 5;6(12):e28509. doi: 10.1371/journal.pone.0028509 (PMC3230611; doi:10.1371/journal.pone.0028509)
Supplement: Table S3 — The list of networks generated from IPA analysis using the differentially expressed genes obtained in the illumina array data. (XLS) [file pone.0028509.s005.xls]

## Sheet: Sheet1
Supplementary Table S3: The list of networks generated from IPA analysis using the differentially expressed genes obtained in the illumina array data
ID	Molecules in Network	Score	Focus Molecules	Top Functions
1	ASNS, ATF5, BCL2L1, CEBPA, CEBPG, CSF2RA (includes EG:1438), CYP27B1, E2f, EPHX1, Hsp70, HSPA2, HSPA8, HSPA1A, IFI27, IFN Beta, INSIG1, Interferon alpha, ISG15, MLLT6, MTHFD2, NFkB (complex), NUAK2, PCK2, PSPH, RAGE, RNA polymerase II, Sapk, SERPINB2, SLC7A1, SLC9A8, STAT6, TCEA1, TNFRSF10A (includes EG:8797), TRAFD1, TRIB3	54	28	Gene Expression, Cell Death, Lipid Metabolism
2	Akt, ARHGEF2, CADM1, Caspase, DCBLD2, EIF4EBP1, ERK1/2, FGFR3, Focal adhesion kinase, HMGCR, HMGCS1, IGF1R, MAP3K8, Mapk, MT1G, PCOLCE, Pdgf, PDGF BB, PI3K, PLC gamma, PLCG2, PP2A, Proteasome, PTGER2, Ras, RB1, SDCCAG10, SH2B1, SLC3A2, SLC7A5, TAF9, TUBA4A, TUBB4, Tubulin, Vegf	34	21	Cancer, Renal and Urological Disease, Amino Acid Metabolism
3	ADM2, AKNA, ARG1, ATF5, BTN3A2, CALCRL, CBS, CD40LG, CDC34 (includes EG:997), CHAC1, CSF2RA (includes EG:1438), CXORF26, cyclic AMP, DDX55, DKC1, DTX3L, GCH1, IFI6, IFNG, IL2, IL-2R, MIF, MTG1, NF1, PAEP, PUS1, RAB26, RPH3A, RRAGD, SOD2, STRN4, TNFRSF13C, TP53INP1, UBE2E1	23	15	Cell-To-Cell Signaling and Interaction, Cellular Growth and Proliferation, Hematological System Development and Function
4	BXDC1, C17ORF59, C1ORF163, CAV1, CDK5, CNFN, DHRS4, EWSR1, F7, FTSJ1, GADD45A, GATA4, GSK3B, HNF4A, HSPA5, JUNB, MAP2K5, NCOA3, NONO, PAPOLA, PPARGC1A, PSME3, SESN2, SLC31A1, SLC38A1, STRAP, TCEAL3, TMEM79, TSTA3, TUBB4, VDAC1, WDR25, ZNRD1, ZSCAN18	23	15	Gene Expression, Cellular Function and Maintenance, Skeletal and Muscular System Development and Function
5	AKAP12, ALDH3A1, ASNS, CACNB3, CDC42EP2, CDX1, CLDN4, CREG1, CYP4F11, EPHA2, FCAR, GTF3C2, GTF3C3, GTF3C4, GTF3C5, IGFBP4, MMD, NAP1L3, PHGDH, POLR3C, PYCR2, retinoic acid, RN7SK, SERPINB2, SERPINB8, SNAPC1, SNAPC2, SNAPC3, SNAPC4, SYT1, TBP, TNF, TP73, TPST1, YARS	23	15	Gene Expression, Cell Cycle, Cellular Growth and Proliferation
6	1,2-dipalmitoylphosphatidylcholine, ABCA1, ADAM17, ADAMTS1, Alpha catenin, Ap1, CA9, ERK, ESM1, ETV4, FSCN1, GLS, HIST1H4C, Histone h3, IL1, Jnk, KIAA0895, KSR2, LDL, LPL, Mmp, MMP15, MSK1/2, Nfat (family), Nr1h, P38 MAPK, Pka, Pkc(s), PKD1, PTCD2, RECK, SNUPN, TRIB1, XIST, ZNF239	22	16	Gene Expression, Cellular Development, Cellular Growth and Proliferation
7	ABL1, C5, C20ORF46, C6ORF48, CFTR, DKC1, DNAJ, DNAJB4, DNAJB6, DNAJB11, DNAJB2 (includes EG:3300), DNAJC, DNAJC3, DNAJC5, DNAJC6, DNAJC11, DNAJC13, DNAJC19, HAX1, HNF1A, Hsp22/Hsp40/Hsp90, HSPB8, hydrogen peroxide, LONP1, NFKB1, NNMT, SF1, SLC4A2, SLC7A11, SNORA64, STX1A, STXBP6, TGFB1, TMEM184B, TUBB2B	21	14	Tissue Morphology, Cellular Compromise, Cell Morphology
8	ABCA3, BCORL1, beta-estradiol, BGLAP, BOP1, BTG1, CAND1, CDKN1C, CKS1B, CUL1, DDR1, ELL3, ENC1, FAF1, FBXW4, GPR137B, HNRNPD, IFRD2, KRT5, LHFPL2, MIR183 (includes EG:406959), NR3C1, NTRK1, PELP1, PES1, PIK3R3, PPP5C, RCL1, RGS2, SGPL1, THBD, TNFRSF11B, WDR12, WDR74, WISP2	19	13	Cancer, Connective Tissue Development and Function, Skeletal and Muscular System Development and Function
9	AGT, ARPC5L (includes EG:81873), ATP7A, CA9, CATSPER1, CDKN2A, CHIC2, CPA4, CTNNB1, DBP, DCK, DCPS, DNAJB4, EXOSC1, EXOSC2, EXOSC3, EXOSC4, EXOSC5, GTF2H3, HIF1A, HNF4A, LGALS9, LMO4, MIR18A, NBPF3, PABPN1, PIGO, PITPNB, SEC24D, SLC1A5, SNRPA, TBC1D17, TCF21, TSEN15, UPF3A	18	14	Cell Cycle, RNA Post-Transcriptional Modification, Cellular Development
10	AARS, ARHGEF2, C14ORF4, CDK4/6, CDKN2B, Cyclin D, DDB2, EEF1B2, HK2, HNRNPUL1, HUWE1, IGF2BP1, IPO7, KRT8, LYAR, MARS, MIR16-1, MYBBP1A, MYC, PPAN, PRDX1, PRPF6, QARS, RAF1, RIN1, RNASEH1, RPL21 (includes EG:6144), RRM2B, RRP12, SARS, SEC24A, SIPA1L3 (includes EG:23094), Top2, YWHAZ, ZBTB17	17	12	RNA Post-Transcriptional Modification, DNA Replication, Recombination, and Repair, Gene Expression
11	AMH, C17ORF49, CBX4, CDC34 (includes EG:997), CDC42EP1, Cyclin D, DNAJB1, EGF, EID3, HIPK2, IDI1, ITGB4, LSM10, MLL, MTM1, NDNL2, NES, NF1, NR5A1, NSMCE1, NSMCE2, NSMCE4A, PIM2 (includes EG:11040), PPP1R15A (includes EG:23645), RPSA, SMC5, SMC6, SOX8, STAM2, STRAP, SUMO1, TP53, TTC5, Ubiquitin, ZNF385A	16	12	Cell-To-Cell Signaling and Interaction, Cellular Function and Maintenance, Drug Metabolism
12	14-3-3, ARAF, BRAF, CCNY, CDK4, CDK6, EIF4A3 (includes EG:9775), GFAP, HSPA9, HSPB3, MAGOH, MAP2K1/2, MAP3K5 (includes EG:4217), MIR124, MIR124-1, MIR124-2, MIR124-3, MIR205 (includes EG:406988), NEFL, PAK1, PDCD6IP, PKN1, PRKCD, PRPF6, PRPF4B, RNPS1, SFN, TIMM44, TSC1, TSC2, VPS37C, YWHAG, YWHAH, YWHAQ (includes EG:10971), ZCCHC24	8	7	Nervous System Development and Function, Tissue Morphology, Cell Cycle
13	LMTK3, ZBTB16	2	1	Embryonic Development, Organismal Development, Skeletal and Muscular System Development and Function
14	ECHDC2, MAGEC1	2	1
15	OSR1, WNK1	2	1	Embryonic Development, Tissue Development, Connective Tissue Disorders
16	ARFRP1, CYTH1	2	1	Nucleic Acid Metabolism, Small Molecule Biochemistry, Cell Signaling
17	ATP8B4, Mg2+-ATPase	2	1
18	FAM13B, MIR373, MIR215 (includes EG:406997)	2	1	Cellular Development, Cellular Growth and Proliferation
19	KCTD15, PPA1, WIPI1	2	1	Carbohydrate Metabolism, Nucleic Acid Metabolism, Small Molecule Biochemistry
20	Aldehyde dehydrogenase [NAD(P)], ALDH, ALDH3B1	2	1	Small Molecule Biochemistry, Genetic Disorder, Neurological Disease
