# Supplementary material for: Small Interfering RNA against Transcription Factor STAT6 Leads to Increased Cholesterol Synthesis in Lung Cancer Cell Lines
Source: PLoS One. 2011 Dec 5;6(12):e28509. doi: 10.1371/journal.pone.0028509 (PMC3230611; doi:10.1371/journal.pone.0028509)
Supplement: Table S4 — Genes in the most signifcant network identified by IPA with their fold change in the array data. (XLS) [file pone.0028509.s006.xls]

## Sheet: Sheet1
Supplementary Table S4: Genes in the most signifcant network identified by IPA with their fold change in the array data
Genes in the network	Fold Change
ASNS	0.263665
ATF5	0.304774
BCL2L1	0.472568
CEBPA	0.439791
CEBPG	0.447573
CSF2RA	0.325774
CYP27B1	2.22237
EPHX1	0.649206
HSPA1A	2.65982
HSPA2	3.96907
HSPA8	1.95223
IFI27	2.90663
INSIG1	1.018
ISG15	2.04415
MLLT6	0.644533
MTHFD2	0.550113
NUAK2	0.327181
PCK2	0.144903
PSPH	0.262554
RAGE	0.629848
SERPINB2	2.09772
SLC7A1	0.553353
SLC9A8	0.449455
STAT6	0.591823
TCEA1	0.421043
TNFRSF10A	0.559357
TRAFD1	1.77204
TRIB3	0.329195
