# Supplementary material for: Small Interfering RNA against Transcription Factor STAT6 Leads to Increased Cholesterol Synthesis in Lung Cancer Cell Lines
Source: PLoS One. 2011 Dec 5;6(12):e28509. doi: 10.1371/journal.pone.0028509 (PMC3230611; doi:10.1371/journal.pone.0028509)
Supplement: Table S5 — Genes associated with the toxicology list generated from IPA analysis using the differentially expressed genes obtained in the illumina array data. (XLS) [file pone.0028509.s007.xls]

## Sheet: Sheet1
Supplementary Table S5: Genes associated with the toxicology list generated from IPA analysis using the differentially expressed genes obtained in the illumina array data.
Ingenuity Toxicity Lists	-log(p-value)	Ratio	Molecules
Cholesterol Biosynthesis	3.2E00	1.88E-01	IDI1, HMGCR, HMGCS1
p53 Signaling	1.83E00	4.6E-02	BCL2L1, RB1, TP53INP1, TNFRSF10A (includes EG:8797)
LXR/RXR Activation	1.42E00	4.35E-02	LPL, HMGCR, ABCA1
Cytochrome P450 Panel - Substrate is a Vitamin (Human)	1.2E00	1.67E-01	CYP27B1
Cytochrome P450 Panel - Substrate is an Eicosanoid (Human)	1.13E00	1.43E-01	CYP4F11
Cytochrome P450 Panel - Substrate is a Vitamin (Mouse)	1.13E00	1.43E-01	CYP27B1
Cytochrome P450 Panel - Substrate is a Vitamin (Rat)	1.13E00	1.43E-01	CYP27B1
Xenobiotic Metabolism	1.11E00	3.23E-02	ALDH3B1, CYP4F11, EPHX1
Mechanism of Gene Regulation by Peroxisome Proliferators via PPARα	1.08E00	3.19E-02	RB1, HSPA1A, LPL
Hormone Receptor Regulated Cholesterol Metabolism	1.08E00	1.25E-01	ABCA1
Cytochrome P450 Panel - Substrate is a Fatty Acid (Human)	9.86E-01	1E-01	CYP4F11
Aryl Hydrocarbon Receptor Signaling	7.3E-01	2.16E-02	HSPB3, RB1, ALDH3B1
VDR/RXR Activation	6.92E-01	2.6E-02	CYP27B1, CEBPA
FXR/RXR Activation	6.59E-01	2.47E-02	SLC4A2, PCK2
PPARα/RXR Activation	6.41E-01	1.97E-02	PLCG2, LPL, ABCA1
Anti-Apoptosis	5.42E-01	3.12E-02	BCL2L1
LPS/IL-1 Mediated Inhibition of RXR Function	5.08E-01	1.67E-02	ALDH3B1, HMGCS1, ABCA1
Oxidative Stress Response Mediated by Nrf2	4.84E-01	1.6E-02	DNAJC19, EPHX1, DNAJC11
NFκB Signaling Pathway	4.75E-01	1.8E-02	PLCG2, MAP3K8
Pro-Apoptosis	4.35E-01	2.38E-02	TNFRSF10A (includes EG:8797)
G1/S Transition of the Cell Cycle	4.04E-01	2.13E-02	RB1
PXR/RXR Activation	3.03E-01	1.59E-02	PCK2
Hypoxia-Inducible Factor Signaling	2.81E-01	1.43E-02	UBE2E1
